# Supplementary material for: A Neural Mechanism for Time-Window Separation Resolves Ambiguity of Adaptive Coding
Source: PLoS Biol. 2015 Mar 11;13(3):e1002096. doi: 10.1371/journal.pbio.1002096 (PMC4356587; doi:10.1371/journal.pbio.1002096)
Supplement: S1 Code — Contents: AN2_freq.txt: Script to run the simulation presented in Fig. 2B and and Fig. 2C. Calls “AN2_networkModel.” AN2_networkModel.txt: Function that implements the entire network simulated for Fig. 2. Inputs are the auditory stimulus (amplitude modulation), the inter-aural intensity and a structure holding the initial state of the network fort the simulation. It returns spike trains of the AN2 and the structure holding values for the updated state oft the network. Calls shiftingRec.txt and AN2.txt. shiftingRec.txt: Implementation of the adapting receptors neurons as described in S1 Text. Accepts auditory stimulus initial states as inputs and returns voltage traces, spike trains, and new states. AN2.txt: This function implements the AN2. It requires excitatory and inhibitory spike trains as inputs and returns the voltage trace, response spike trains, and adaption state variable. It also accepts the value of the adaptation state variable w (see S1 Text) and amplitude of adaptation Δa (S1 Text) as optional inputs. AN2.txt transforms the input spike trains to an input current and passes it on to adaptEIF.txt. adaptEIF.txt: General implementation of an adaptive integrate-and-fire neuron (see S1 Text for description and reference). (ZIP) [file pbio.1002096.s001.zip › Code_S1/adaptEIF.txt]

%%%%%%%%%%%%%%%%%%%%%%%%%%%%%%%%%%%%%%%%%%%%%%%%%%%%%%%%%%%%%%%%%%%%%%%%%%%
%
% adapting EIF model
% 
% [V,spikeTimes,aState] = adaptEIF(I,tA,a)
%
%%%%%%%%%%%%%%%%%%%%%%%%%%%%%%%%%%%%%%%%%%%%%%%%%%%%%%%%%%%%%%%%%%%%%%%%%%%

function [V,spikeTimes,aState] = adaptEIF(I,tA,a,varargin)


nStim = size(I,1);
nNeurons = size(I,2);

global dt
if isempty(dt), dt=0.02; end
%t=dt*(1:nStim);

rm =20; % input resistance
tm=8; % membrane time constant
EL=-60;% leak reversal potential
Vre=-70; % reset voltage
Vth=-20; % "trigger" value
VT=-50; % threshold
DT=2; % slope factor
tTh = .25; % time constant of dynamical threshold

thDyn = zeros(nStim,nNeurons); % dynamical threshold
V=zeros(nStim,nNeurons); 
A=zeros(nStim,nNeurons); 

V(1,:)=Vre; % initial conditions

if nargin > 3 % get adaptation state as input
    A(1,:) = varargin{1};
end


E = I.*rm;
spikeBits = zeros(nStim,nNeurons);

for k=1:nStim-1

    V(k+1,:)=V(k,:)... % aktuelle Spannung
        + (dt/tm)*...
            (...
                E(k,:) ... % angelegte Spannung (I*rm)
                + EL ... % leak reversal
                - V(k,:) ... % aktuelle Spannung
                + DT*exp((V(k,:)-VT-thDyn(k,:))./DT)... % driving force term
                - A(k,:)... % adaptation
             );
        
    A(k+1,:)=A(k,:) - (dt./tA).*A(k,:);
    thDyn(k+1,:)=thDyn(k,:)-(dt/tTh)*thDyn(k,:);
    
    fire = V(k+1,:) > Vth+thDyn(k,:);
    V(k,fire) = 50;
    V(k+1,fire) = Vre;
    A(k+1,fire)= A(k+1,fire)+a(1,fire);
    spikeBits(k,fire) = 1;
    thDyn(k+1,fire) = 10000;
   
end

if nNeurons == 1
    spikeTimes = find(spikeBits)*dt;
else
    spikeTimes = cell(nNeurons,1);
    for kn = 1:nNeurons
        spikeTimes{kn} = find(spikeBits(:,kn))*dt;
    end
end

aState = A(end,:);

    
if nargout == 0
    [xL,yL] = ind2sub(size(spikeBits),find(spikeBits));
    line(dt*[xL,xL]',[yL-1,yL]','color','k')
    axis tight
    box off
    xlabel('time [ms]')
    ylabel('cell no.')
end
