# Supplementary material for: A Neural Mechanism for Time-Window Separation Resolves Ambiguity of Adaptive Coding
Source: PLoS Biol. 2015 Mar 11;13(3):e1002096. doi: 10.1371/journal.pbio.1002096 (PMC4356587; doi:10.1371/journal.pbio.1002096)
Supplement: S1 Code — Contents: AN2_freq.txt: Script to run the simulation presented in Fig. 2B and and Fig. 2C. Calls “AN2_networkModel.” AN2_networkModel.txt: Function that implements the entire network simulated for Fig. 2. Inputs are the auditory stimulus (amplitude modulation), the inter-aural intensity and a structure holding the initial state of the network fort the simulation. It returns spike trains of the AN2 and the structure holding values for the updated state oft the network. Calls shiftingRec.txt and AN2.txt. shiftingRec.txt: Implementation of the adapting receptors neurons as described in S1 Text. Accepts auditory stimulus initial states as inputs and returns voltage traces, spike trains, and new states. AN2.txt: This function implements the AN2. It requires excitatory and inhibitory spike trains as inputs and returns the voltage trace, response spike trains, and adaption state variable. It also accepts the value of the adaptation state variable w (see S1 Text) and amplitude of adaptation Δa (S1 Text) as optional inputs. AN2.txt transforms the input spike trains to an input current and passes it on to adaptEIF.txt. adaptEIF.txt: General implementation of an adaptive integrate-and-fire neuron (see S1 Text for description and reference). (ZIP) [file pbio.1002096.s001.zip › Code_S1/AN2.txt]

%%%%%%%%%%%%%%%%%%%%%%%%%%%%%%%%%%%%%%%%%%%%%%%%%%%%%%%%%%%%%%%%%%%%%%%%%%%
%
% adapting EIF model (Brette and Gerstner, 2005) with specific parameters for AN2.
% 
% [V,spikeTimes,aStateOut] = AN2(eSpikes,iSpikes,aState)
%
%%%%%%%%%%%%%%%%%%%%%%%%%%%%%%%%%%%%%%%%%%%%%%%%%%%%%%%%%%%%%%%%%%%%%%%%%%%

function [V,spikeTimes,aStateOut] = AN2(eSpikes,iSpikes,aState,a)

nTime = size(eSpikes,2);


if nargin<4, a=0; end
newInitFlag = 0;
global dt
global DECAY
global TIMECONSTANT

if isempty(DECAY)
    DECAY=4;
end

if isempty(TIMECONSTANT)
    tA = 190;
else
    tA = TIMECONSTANT;
end


if nargin > 2
    A = aState;
    newInitFlag = 1;
end

tE = DECAY*1.5; %synaptic decay
iE = 6*5.5/(tE*size(eSpikes,1)); % max synaptic current for one synapse

tI = DECAY*4.8; 
iI = 19.2*1.3/(tI*size(iSpikes,1));


s=0; % this is the standard deviation 
Inoise = s*randn(nTime,1); % noise 

Iex=zeros(size(Inoise)); 
eSpikes = mean(eSpikes,1);

Iinh= zeros(size(Inoise));
iSpikes  = mean(iSpikes,1);

for k=1:nTime-1
    Iex(k+1) = Iex(k)-(dt/tE)*Iex(k);    
    Iex(k+1) = Iex(k+1)+eSpikes(k)*iE;  
    Iinh(k+1) = Iinh(k)-(dt/tI)*Iinh(k);        
    Iinh(k+1) = Iinh(k+1)+iSpikes(k)*iI; 
end

% model ----------------------------------------
if newInitFlag == 0
    [V,spikeTimes,aStateOut] = adaptEIF(Iex+Inoise-Iinh,tA,a);
else
    [V,spikeTimes,aStateOut] = adaptEIF(Iex+Inoise-Iinh,tA,a,A);
end
% ----------------------------------------------
