# Supplementary material for: A Neural Mechanism for Time-Window Separation Resolves Ambiguity of Adaptive Coding
Source: PLoS Biol. 2015 Mar 11;13(3):e1002096. doi: 10.1371/journal.pbio.1002096 (PMC4356587; doi:10.1371/journal.pbio.1002096)
Supplement: S2 Code — Contents: run_model_main.txt: Script to run the simulation of the network shown in Fig. 3, Fig. 4, and Fig. 5. Calls saveShiftingRec.txt, exampleTraces.txt, saveAN2_varyTimeConstant.txt and tauScript.txt. saveShiftingRec.txt: Script that passes artificial songs to the model receptors (shiftingRec.txt) at different levels. The resulting spike trains are saved to disk in order to be used as inputs to AN2.txt. exampleTraces.txt: Script that uses the previously saved receptor responses to simulate AN2 responses and plot these. This script was used to generate traces in Fig. 3A and Fig. 3B. Calls AN2.txt. saveAN2_varyTimeConstant.txt: Script that uses the previously saved receptor responses to simulate AN2 responses at various levels, ILDs and with varying adaptation time constants. Saves the AN2 responses to disk in order to be analyzed using makeConfusion.txt. Calls testANDiff.txt. testANdiff.txt: Simulates the AN2 by loading saved receptors spikes train at a specific combination of intra- and ipsilateral intensities. AN2.txt: Implementation oft the AN2, see S1 Code. adaptEIF.txt: Adaptive integrate-and-fire neuron model, see S1 Code. freq4model.txt: Converts data in spike train format to spike frequency. makeConfusion.txt: Function to evaluate classification of the AN2 responses saved in the file provided as input to the function. Plots confusion matrices and returns how many of the ILDs were classified correctly (perCorr1), or within ±1 dB ILD from the presented on (perCorr2) and the information content of the confusion matrix (infoBits). tauScript.txt: Script to evaluate model simulation of AN2 with different time constants τ. Loads previously saved model responses, runs makeConfusion.txt, and plots percent correct and information as a function of τ. (ZIP) [file pbio.1002096.s002.zip]

Archive with 29 entries (26 files):
- Code_S2/
- Code_S2/.DS_Store
- __MACOSX/
- __MACOSX/Code_S2/
- __MACOSX/Code_S2/._.DS_Store
- Code_S2/adaptEIF.txt
- __MACOSX/Code_S2/._adaptEIF.txt
- Code_S2/AN2.txt
- __MACOSX/Code_S2/._AN2.txt
- Code_S2/exampleTraces.txt
- __MACOSX/Code_S2/._exampleTraces.txt
- Code_S2/freq4model.txt
- __MACOSX/Code_S2/._freq4model.txt
- Code_S2/makeConfusion.txt
- __MACOSX/Code_S2/._makeConfusion.txt
- Code_S2/run_model_main.txt
- __MACOSX/Code_S2/._run_model_main.txt
- Code_S2/saveAN2_varyTimeConstant.txt
- __MACOSX/Code_S2/._saveAN2_varyTimeConstant.txt
- Code_S2/saveShiftingRecPatterns.txt
- __MACOSX/Code_S2/._saveShiftingRecPatterns.txt
- Code_S2/shiftingRec.txt
- __MACOSX/Code_S2/._shiftingRec.txt
- Code_S2/tauScript.txt
- __MACOSX/Code_S2/._tauScript.txt
- Code_S2/testANdiff.txt
- __MACOSX/Code_S2/._testANdiff.txt
- Code_S2/x_saveAN2_fixTimeConst.txt
- __MACOSX/Code_S2/._x_saveAN2_fixTimeConst.txt
