# Supplementary material for: A Neural Mechanism for Time-Window Separation Resolves Ambiguity of Adaptive Coding
Source: PLoS Biol. 2015 Mar 11;13(3):e1002096. doi: 10.1371/journal.pbio.1002096 (PMC4356587; doi:10.1371/journal.pbio.1002096)
Supplement: S3 Data — (XLSX) [file pbio.1002096.s005.xlsx]

## Sheet: Fig. 5B
	Turns to left
Level difference	Animal 1	Animal 2	Animal 3	Animal 4	Animal 5	Animal 6	Animal 7	Animal 8	Sum	Percent	SD (%)
-4	10	10	10	10	10	10	10	10	80	100	0
-3	10	10	10	10	10	10	10	10	80	100	0
-2	10	10	10	10	10	10	10	10	80	100	0
-1	9	8	8	10	9	9	9	8	70	87.5	7.07107
0	3	1	4	2	3	4	2	2	21	26.25	10.6066
1	0	0	0	0	0	0	0	0	0	0	0
2	0	0	0	0	0	0	0	0	0	0	0
3	0	0	0	0	0	0	0	0	0	0	0
4	0	0	0	0	0	0	0	0	0	0	0
	Turns to right
Level difference	Animal 1	Animal 2	Animal 3	Animal 4	Animal 5	Animal 6	Animal 7	Animal 8	Mean	Percent	SD (%)
-4	0	0	0	0	0	0	0	0	0	0	0
-3	0	0	0	0	0	0	0	0	0	0	0
-2	0	0	0	0	0	0	0	0	0	0	0
-1	0	0	0	0	0	0	0	0	0	0	0
0	2	2	3	1	2	4	2	3	19	23.75	9.16125
1	8	10	9	9	9	8	8	9	70	87.5	7.07107
2	10	10	10	9	10	9	10	10	78	97.5	4.6291
3	10	10	10	10	10	10	10	10	80	100	0
4	10	10	10	10	10	10	10	10	80	100	0
	Forward jumps
Level difference	Animal 1	Animal 2	Animal 3	Animal 4	Animal 5	Animal 6	Animal 7	Animal 8	Mean	Percent	SD (%)
-4	0	0	0	0	0	0	0	0	0	0	0
-3	0	0	0	0	0	0	0	0	0	0	0
-2	0	0	0	0	0	0	0	0	0	0	0
-1	1	2	2	0	1	1	1	2	10	12.5	7.07107
0	5	7	3	7	5	2	6	5	40	50	17.7281
1	2	0	1	1	1	2	2	1	10	12.5	7.07107
2	0	0	0	1	0	1	0	0	2	2.5	4.6291
3	0	0	0	0	0	0	0	0	0	0	0
4	0	0	0	0	0	0	0	0	0	0	0
	No response
	Animal 1	Animal 2	Animal 3	Animal 4	Animal 5	Animal 6	Animal 7	Animal 8	Mean	SEM
Number of trials	1	0	22	1	9	26	8	0
Percentage	1.0989	0	19.6429	1.0989	9.09091	22.4138	8.16327	0	7.68858	3.18199
90	90	90	90	90	90	90	90
44	34	13	16	27	10	5	12
32.8358	27.4194	12.6214	15.0943	23.0769	10	5.26316	11.7647	17.2595	3.36126

## Sheet: Fig. 5C
	Turns to P1 (count)
Level difference	Animal 1	Animal 2	Animal 3	Animal 4	Animal 5	Animal 6	Animal 7	Animal 8	Animal 9	Animal 10	Animal 11	Sum	Percent	SD (%)
-4	10	10	10	10	10	10	10	10	10	10	10	110	100	0
-2	9	9	9	8	9	8	8	8	8	9	8	93	84.5455	5.34522
0	9	9	10	9	9	10	9	9	9	10	10	103	93.6364	4.6291
2	8	9	8	8	7	8	8	8	8	8	7	87	79.0909	5.34522
4	6	6	4	4	6	4	6	4	5	6	7	58	52.7273	10.6904
6	1	1	2	2	0							6	12	8.3666
	Turns to P2
Level difference	Animal 1	Animal 2	Animal 3	Animal 4	Animal 5	Animal 6	Animal 7	Animal 8	Animal 9	Animal 10	Animal 11	Sum	Percent	SD (%)
-4	0	0	0	0	0	0	0	0	0	0	0	0	0	0
-2	0	0	0	0	0	0	0	0	0	0	0	0	0	0
0	0	0	0	0	0	0	0	0	0	0	0	0	0	0
2	0	1	0	0	0	1	2	1	0	0	0	5	4.54545	6.87552
4	4	2	2	3	1	2	2	2	0	3	2	23	20.9091	10.4447
6	8	6	7	7	7							35	70	7.07107
	Forward Jumps
Level difference	Animal 1	Animal 2	Animal 3	Animal 4	Animal 5	Animal 6	Animal 7	Animal 8	Animal 9	Animal 10	Animal 11	Sum	Percent	SD (%)
-4	0	0	0	0	0	0	0	0	0	0	0	0	0	0
-2	1	1	1	2	1	2	2	2	2	1	2	17	15.4545	5.22233
0	1	1	0	1	1	0	1	1	1	0	0	7	6.36364	5.04525
2	2	0	2	2	3	1	0	1	2	2	3	18	16.3636	10.2691
4	0	2	4	3	3	4	2	4	5	1	1	29	26.3636	15.667
6	1	3	1	1	3							9	18	10.9545
	No response (all stimuli pooled)
	Animal 1	Animal 2	Animal 3	Animal 4	Animal 5	Animal 6	Animal 7	Animal 8	Animal 9	Animal 10	Animal 11	Mean	SEM
Number of trials	70	22	36	62	58	38	54	25	34	75	15	44.4545
Percentage	53.8462	26.8293	37.5	50.8197	49.1525	38.7755	51.9231	33.3333	40.4762	60	23.0769	42.7724	3.53271

## Sheet: Fig. 5D
	Correct Turns / increasing sound intensity (red)
Level difference	Animal 1	Animal 2	Animal 3	Animal 4	Animal 5	Animal 6	Animal 7	Animal 8	Sum	Percent	SEM (%)
1	3	3	3	3	3	1	4	3	23	28.75	2.95048
2	6	5	4	5	6	5	7	6	44	55	3.27327
3	10	10	7	8	4	6	7	10	62	77.5	7.73443
4	9	10	10	9	10	10	10	9	77	96.25	1.82981
	No response / increasing sound intensity (red)
	Animal 1	Animal 2	Animal 3	Animal 4	Animal 5	Animal 6	Animal 7	Animal 8	Mean	SEM
Number of trials	22	19	21	21	17	20	25	21
Percentage	35.4839	32.2034	34.4262	34.4262	29.8246	33.3333	38.4615	34.4262	34.0732	0.883539
	Correct Turns / decreasing sound intensity (black)
Level difference	Animal 1	Animal 2	Animal 3	Animal 4	Animal 5	Animal 6	Animal 7	Animal 8	Sum	Percent	SEM (%)
1	5	4	3	5	4	5	3	5	34	42.5	3.13392
2	8	9	8	8	10	8	7	8	66	82.5	3.13392
3	10	10	10	10	9	10	5	10	74	92.5	6.1962
4	10	10	10	10	10	10	10	10	80	100	0
	No response / decreasing sound intensity (black)
	Animal 1	Animal 2	Animal 3	Animal 4	Animal 5	Animal 6	Animal 7	Animal 8	Mean	SEM
Number of trials	11	17	15	15	17	20	23	16
Percentage	21.5686	29.8246	27.2727	27.2727	29.8246	33.3333	36.5079	28.5714	29.272	1.56577

## Sheet: Fig. 5E
	Forward Jumps / increasing sound intensity (red)
Level difference	Animal 1	Animal 2	Animal 3	Animal 4	Animal 5	Animal 6	Animal 7	Animal 8	Sum	Percent	SEM (%)
1	6	6	5	6	6	8	4	7	48	60	4.22577
2	2	4	3	5	3	5	4	4	30	37.5	3.65963
3	3	0	0	0	6	5	1	0	15	18.75	8.75
4	0	0	0	0	0	1	0	2	3	3.75	2.63052
	Forward Jumps / decreasing sound intensity (black)
Level difference	Animal 1	Animal 2	Animal 3	Animal 4	Animal 5	Animal 6	Animal 7	Animal 8	Sum	Percent	SEM (%)
1	6	5	4	4	5	5	4	4	37	46.25	2.63052
2	1	3	1	0	2	0	0	1	8	10	3.77964
3	0	0	6	0	0	0	0	0	6	7.5	7.5
4	0	0	0	0	0	0	0	0	0	0	0

## Sheet: Fig. 5F
	Control experiment (Fig. 5B)
	Animal 1	Animal 2	Animal 3	Animal 4	Animal 5	Animal 6	Animal 7	Animal 8	Mean (%)	SEM (%)
Number of trials without response	1	0	22	1	9	26	8	0
Number of trials with response	120	120	120	120	120	120	120	120
Percentage without response	1.0989	0	19.6429	1.0989	9.09091	22.4138	8.16327	0	7.68858	3.18199
Percentage with response	98.9011	100	80.3571	98.9011	90.9091	77.5862	91.8367	100	92.3114	3.18199
	Adaptation experiment (Fig. 5C)
	Animal 1	Animal 2	Animal 3	Animal 4	Animal 5	Animal 6	Animal 7	Animal 8	Animal 9	Animal 10	Animal 11	Mean (%)	SEM (%)
Number of trials without response	70	22	36	62	58	38	54	25	34	75	15
Number of trials with response	60	60	60	60	60	50	50	50	50	50	50
Percentage without response	44.9541	40.2985	45.2055	40	50.4132	33.3333	42.8571	46.8085	46.2366	46.8085	48.1865	44.1002	4.75891
Percentage with response	55.0459	59.7015	54.7945	60	49.5868	66.6667	57.1429	53.1915	53.7634	53.1915	51.8135	55.8998	4.75891
	Increasing stimuli (Fig. 5D&E)
	Animal 1	Animal 2	Animal 3	Animal 4	Animal 5	Animal 6	Animal 7	Animal 8	Mean (%)	SEM (%)
Number of trials without response	22	19	21	21	17	20	25	21
Number of trials with response	40	40	40	40	40	40	40	40
Percentage without response	35.4839	32.2034	34.4262	34.4262	29.8246	33.3333	38.4615	34.4262	34.0732	0.883539
Percentage with response	64.5161	67.7966	65.5738	65.5738	70.1754	66.6667	61.5385	65.5738	65.9268	0.883539
	Decreasing stimuli (Fig. 5D&E)
	Animal 1	Animal 2	Animal 3	Animal 4	Animal 5	Animal 6	Animal 7	Animal 8	Mean (%)	SEM (%)
Number of trials without response	11	17	15	15	17	20	23	16
Number of trials with response	40	40	40	40	40	40	40	40
Percentage without response	21.5686	29.8246	27.2727	27.2727	29.8246	33.3333	36.5079	28.5714	29.272	1.56577
Percentage with response	78.4314	70.1754	72.7273	72.7273	70.1754	66.6667	63.4921	71.4286	70.728	1.56577
